# Supplementary material for: Development of a Scoring Tool for Australian Rural Food Retail Environments
Source: Nutrients. 2023 Nov 3;15(21):4660. doi: 10.3390/nu15214660 (PMC10648429; doi:10.3390/nu15214660)
Supplement: Supplementary file 1 [file nutrients-15-04660-s001.zip]

Archive with 3 entries (3 files):
- Supplementary materials S1.pdf
- Supplementary materials S2.pdf
- Supplementary materials S3.pdf
